# Supplementary material for: Seasonal Patterns of Preterm Birth During the COVID-19 Pandemic: A Retrospective Cohort Study in Romania
Source: Medicina (Kaunas). 2025 Aug 1;61(8):1398. doi: 10.3390/medicina61081398 (PMC12388277; doi:10.3390/medicina61081398)
Supplement: Supplementary file 1 [file medicina-61-01398-s001.zip]

Archive with 1 entries (1 files):
- medicina-3733363-supplementary.pdf
